# Supplementary material for: Endovascular abdominal aortic aneurysm repair in a patient with previous history of simultaneous orthotopic liver kidney transplantation
Source: J Surg Case Rep. 2021 Aug 24;2021(8):rjab332. doi: 10.1093/jscr/rjab332 (PMC8382315; doi:10.1093/jscr/rjab332)
Supplement: Media1_rjab332 [file media1_rjab332.zip]

Archive with 1 entries (1 files):
- Media1_rjab332.mov
